# Supplementary material for: The SUN Protein Mps3 Is Required for Spindle Pole Body Insertion into the Nuclear Membrane and Nuclear Envelope Homeostasis
Source: PLoS Genet. 2011 Nov 17;7(11):e1002365. doi: 10.1371/journal.pgen.1002365 (PMC3219597; doi:10.1371/journal.pgen.1002365)
Supplement: Table S1 — Yeast strains used in this study. (XLS) [file pgen.1002365.s006.xls]

## Sheet: Sheet1
Table S1. Yeast strains used in this study.
Strain	Relevant Genotype*
SLJ2039	Mata bar1- mps3Δ::NATMX pURA3-MPS3
SLJ0844	Mata bar1- kar1Δ17 pURA3-KAR1
SLJ0894	Mata bar1- cdc31-2 pURA3-CDC31
SLJ0718	Mata bar1- mps2-1
SLJ1558	Mata sfi1-3
SLJ0907	Mata CDC31-16 pURA3-CDC31
SLJ4025	Mata mps3Δ::NATMX ura3::mps3Δ75-150-GFP-URA3 htb2::HTB2-mCherry-HYGMX
SLJ4308	Mata mps3Δ::NATMX ura3::mps3∆TM-GFP-URA3 htb2::HTB2-mCherry-KANMX
SLJ4246	Mata mps3Δ::NATMX ura3::mps3Δcc1-GFP-URA3 htb2::HTB2-mCherry-KANMX
SLJ4248	Mata mps3Δ::NATMX ura3::mps3Δcc2-GFP-URA3 htb2::HTB2-mCherry-KANMX
SLJ1239	Mata mps3Δ::HIS3 leu2::mps3ΔpQ-GFP-KANMX-LEU2
SLJ3428	Mata mps3Δ::NATMX ura3::mps3-2xpQ-GFP-URA3 htb2::HTB2-mCherry-KANMX
SLJ2571	Mata mps3Δ::NATMX ura3::MPS3-GFP-URA3 htb2::HTB2-mCherry-KANMX pTRP1-MPS3
SLJ2694	Mata mps3Δ::NATMX htb2::HTB2-mCherry-KANMX pTRP1-MPS3
SLJ4310	Mata mps3Δ::NATMX ura3::mps3∆TM(Mps2TM)-GFP-URA3 htb2::HTB2-mCherry-KANMX pTRP1-MPS3
SLJ4313	Mata mps3Δ::NATMX ura3::mps3∆TM(Ire1TM)-GFP-URA3 htb2::HTB2-mCherry-KANMX pTRP1-MPS3
SLJ4320	Mata mps3Δ::NATMX ura3::mps3∆TM(Heh1TM2)-GFP-URA3 htb2::HTB2-mCherry-KANMX pTRP1-MPS3
SLJ4322	Mata mps3Δ::NATMX ura3::mps3∆TM(Pho8TM)-GFP-URA3 htb2::HTB2-mCherry-KANMX pTRP1-MPS3
SLJ4390	Mata mps3Δ::NATMX ura3::mps3∆TM(Nem1TM)-GFP-URA3 htb2::HTB2-mCherry-KANMX pTRP1-MPS3
SLJ4420	Mata mps3Δ::NATMX ura3::mps3∆TM(Kar1TM)-GFP-URA3 htb2::HTB2-mCherry-KANMX pTRP1-MPS3
SLJ4555	Mata mps3Δ::NATMX ura3::mps3∆TM(Heh1TM1)-GFP-URA3 htb2::HTB2-mCherry-KANMX pTRP1-MPS3
SLJ4422	Mata mps3Δ::NATMX ura3::mps3∆TM(Prm3TM)-GFP-URA3 htb2::HTB2-mCherry-KANMX pTRP1-MPS3
SLJ4560	Mata mps3Δ::NATMX ura3::mps3∆TM(Doa10TM1)-GFP-URA3 htb2::HTB2-mCherry-KANMX pTRP1-MPS3
SLJ4388	Mata mps3Δ::NATMX ura3::mps3∆TM(Erv41TM2)-GFP-URA3 htb2::HTB2-mCherry-KANMX pTRP1-MPS3
SLJ4386	Mata mps3Δ::NATMX ura3::mps3∆TM(Kex2TM)-GFP-URA3 htb2::HTB2-mCherry-KANMX pTRP1-MPS3
SLJ4384	Mata mps3Δ::NATMX ura3::mps3∆TM(Sso1TM)-GFP-URA3 htb2::HTB2-mCherry-KANMX pTRP1-MPS3
SLJ4592	Mata mps3Δ::NATMX ura3::mps3∆(Pep12TM)-GFP-URA3 htb2::HTB2-mCherry-KANMX pTRP1-MPS3
SLJ001	Mata
SLJ995	Mata ura3::GAL-MPS3-URA3
SLJ1797	Mata ura3::GAL-MPS3-G186K-URA3
SLJ4859	Mata ura3::GAL-MPS3-URA3 spc110::SPC110-GFP-KANMX pSPC42-mCherry-HIS3
SLJ4864	Mata ura3::gal-MPS3-G186K-URA3 spc110::SPC110-GFP-KANMX pSPC42-mCherry-HIS3
SLJ5097	Mata ura3::GAL-MPS3-URA3 net1::NET1-mCherry-HIS3MX nup49::NUP49-GFP-NATMX
SLJ5098	Mata ura3::GAL-MPS3-G186K-URA3 net1::NET1-mCherry-HIS3MX nup49::NUP49-GFP-NATMX
SLJ4963	Mata ura3::GAL-MPS3-URA3 trp1::HDEL-dsRed-TRP1 pLEU2-GFP-PUS1
SLJ4965	Mata ura3::gal-MPS3-G186K-URA3 trp1::HDEL-dsRed-TRP1 pLEU2-GFP-PUS1
SLJ5384	Mata htb2::HTB2-mCherry-HYGMX pLEU2-cNLS
SLJ5093	Mata ura3::GAL-MPS3-URA3 htb2::HTB2-mCherry-HYGMX pLEU2-cNLS
SLJ5094	Mata ura3::GAL-MPS3-G186K-URA3 htb2::HTB2-mCherry-HYGMX pLEU2-cNLS
SLJ5138	Mata ura3::GAL-MPS3-3xFLAG-URA3-KANMX
SLJ5140	Mata ura3::GAL-MPS3-G186K-3xFLAG-URA3-KANMX
SLJ715	Mata spc42-11
SLJ1740	Mata ndc1Δ::KANMX::ndc1-39-TRP1
SLJ910	Mata/Mata mps3-1/mps3-1
SLJ1779	Mata mps3∆::HIS3 leu2::MPS3-LEU2
SLJ1781	Mata mps3∆::HIS3 leu2::mps3-Y502H-LEU2
SLJ1783	Mata mps3∆::HIS3 leu2::mps3-Q572LQ573L-LEU2
SLJ1785	Mata/Mata mps3∆::HIS3/mps3D::HIS3 leu2::mps3-W487A-LEU2/leu2::mps3-W487A-LEU2
SLJ1787	Mata/Mata mps3∆::HIS3/mps3∆::HIS3 leu2::mps3-A540D-LEU2/leu2::mps3-A540D-LEU2
SLJ1789	Mata/Mata mps3∆::HIS3/mps3√::HIS3 leu2::2x(mps3-∆SUN2)-LEU2/leu2::2x(mps3-∆SUN2)-LEU2
SLJ1791	Mata mps3∆::HIS3 leu2::mps3-F592S-LEU2
SLJ1793	Mata/Mata mps3∆::HIS3/mps3∆::HIS3 leu2::2x(mps3-W477A)-LEU2/leu2::2x(mps3-W477A)-LEU2
SLJ4259/SLJ5249	Mata pom152Δ::HYGMX mps3Δ::NATMX
SLJ4260	Mata pom152Δ::HYGMX
* pTRP1-MPS3 or pURA3-MPS3 were removed by plating cells to 5-FBA or 5-FOA, respectively, immediately before the experiment
