# Supplementary material for: The SUN Protein Mps3 Is Required for Spindle Pole Body Insertion into the Nuclear Membrane and Nuclear Envelope Homeostasis
Source: PLoS Genet. 2011 Nov 17;7(11):e1002365. doi: 10.1371/journal.pgen.1002365 (PMC3219597; doi:10.1371/journal.pgen.1002365)
Supplement: Table S3 — Lipidomics analysis of cells lacking MPS3. (XLS) [file pgen.1002365.s008.xls]

## Sheet: Sheet1
Table S3. Lipidomics analysis of cells lacking MPS3.
lipid	total WT*	stdev	total pom152∆ mps3∆*	stdev	total pom152∆*	stdev
LPC(14:1)	0.00083	0.00048	0.000434	0.000237	0.000945	0.000684
LPC(14:0)	0.00054	0.000196	0.000333	0.000284	0.000816	0.000452
LPC(15:1)	4.33e-05	4.03e-05	7.18e-06	1.6e-05	4.11e-05	3.78e-05
LPC(15:0)	4.71e-05	2.99e-05	0	0	3.32e-05	5.53e-05
LPC(16:1)	0.0513	0.0193	0.0335	0.0128	0.0567	0.0164
LPC(16:0)	0.00411	0.00183	0.00216	0.000954	0.00484	0.002
LPC(17:1)	0.00016	0.00013	8.09e-05	7.11e-05	0.000236	0.000231
LPC(17:0)	0.000111	3.07e-05	0.000198	0.000214	0.000399	0.0006
LPC(18:2)	0.000212	0.000136	0.000161	8.25e-05	0.000227	0.000174
LPC(18:1)	0.0971	0.0405	0.0771	0.027	0.0944	0.0311
LPC(18:0)	0.000769	0.000703	0.000218	0.000203	0.000857	0.000837
total LPC	0.155	0.0601	0.114	0.0401	0.16	0.0485
PC(26:1)	0.0101	0.00524	0.00571	0.00465	0.0103	0.00692
PC(26:0)	0.00198	0.000725	0.00133	0.000677	0.0022	0.00122
PC(28:1)	0.0326	0.0168	0.0284	0.0171	0.0389	0.0277
PC(28:0)	0.0031	0.00118	0.00264	0.000804	0.00372	0.00166
PC(30:2)	0.0394	0.0246	0.035	0.0233	0.0434	0.0321
PC(30:1)	0.0267	0.0119	0.0266	0.0131	0.0323	0.0176
PC(30:0)	0.000623	0.000351	0.000595	0.000298	0.000586	0.000372
PC(31:2)	0.00418	0.00136	0.00367	0.00186	0.00457	0.00102
PC(31:1)	0.00134	0.000284	0.00106	0.000334	0.00165	0.000481
PC(31:0)	0.000105	5.56e-05	0.000111	0.000115	0.000104	6e-05
PC(32:2)	0.719	0.296	0.66	0.208	0.696	0.285
PC(32:1)	0.0991	0.0269	0.0967	0.0111	0.1	0.0111
PC(32:0)	0	0	0	0	5.11e-05	0.000114
PC(33:2)	0.00415	0.00125	0.00395	0.000956	0.00413	0.000413
PC(33:1)	0.00249	0.000538	0.00223	0.000344	0.00252	0.000366
PC(33:0)	0.00101	0.000358	0.000731	0.000188	0.000727	0.000174
PC(34:3)	0.00518	0.0022	0.00488	0.00176	0.00463	0.00245
PC(34:2)	0.843	0.289	0.827	0.234	0.732	0.178
PC(34:1)	0.0961	0.0286	0.09	0.0232	0.081	0.0191
PC(36:3)	0.00117	0.000623	0.00099	0.000395	0.00105	0.000473
PC(36:2)	0.0985	0.0341	0.126	0.0233	0.0781	0.0154
PC(36:1)	0.0214	0.00928	0.0236	0.00447	0.0193	0.00618
PC(38:3)	3.68e-05	3.76e-05	2.75e-05	4.09e-05	0	0
PC(38:2)	0.0024	0.000798	0.0027	0.00066	0.00195	0.000316
total PC	2.01	0.706	1.94	0.54	1.86	0.553
LPE(14:1)	5.82e-05	8.21e-05	6.92e-05	7.76e-05	0.000125	0.000166
LPE(15:1)	1.73e-05	3.88e-05	0	0	0	0
LPE(15:0)	1.16e-05	2.59e-05	6.2e-05	0.00012	7.26e-05	5.2e-05
LPE(16:1)	0.0224	0.0119	0.0293	0.017	0.032	0.016
LPE(16:0)	0.00954	0.0075	0.00663	0.00583	0.0105	0.0075
LPE(17:1)	0	0	0	0	7.63e-06	1.71e-05
LPE(17:0)	5.51e-05	7.69e-05	5.3e-05	7.54e-05	0.000105	0.000142
LPE(18:2)	0	0	0	0	0	0
LPE(18:1)	0.0377	0.0277	0.0586	0.0266	0.0406	0.0318
LPE(20:1)	0	0	0	0	0	0
LPE(20:0)	0	0	2.78e-05	6.22e-05	0	0
total LPE	0.0698	0.0465	0.0948	0.0485	0.0834	0.0554
PE(26:1)	0.000804	0.000542	0.000725	0.000876	0.000934	0.00131
PE(26:0)	0.00087	0.000939	0.000524	0.000715	0.00118	0.00159
PE(28:1)	0.00286	0.00193	0.00262	0.00241	0.00364	0.00375
PE(30:2)	0.00125	0.000856	0.00156	0.0012	0.00165	0.00153
PE(30:1)	0.00702	0.00529	0.00791	0.00606	0.00861	0.00872
PE(30:0)	4.26e-05	7.51e-05	0	0	9.64e-05	0.000216
PE(31:2)	0.000179	9.98e-05	0.000325	0.000184	0.00027	0.000163
PE(31:1)	0.000501	0.000184	0.000472	0.000328	0.000428	0.00037
PE(31:0)	0	0	9.27e-06	2.07e-05	0	0
PE(32:2)	0.118	0.0424	0.149	0.0759	0.113	0.0496
PE(32:1)	0.0807	0.0536	0.0765	0.039	0.0815	0.0687
PE(32:0)	0.000877	0.000447	0.00101	0.000675	0.00125	0.00118
PE(33:2)	0.000638	0.000217	0.000995	0.000433	0.000714	0.000275
PE(33:1)	0.00141	0.000546	0.00177	0.00114	0.00138	0.00073
PE(33:0)	0	0	2.36e-05	3.36e-05	1.84e-05	2.58e-05
PE(34:3)	7.84e-06	1.75e-05	0.000119	0.000184	0.000713	0.000516
PE(34:2)	0.361	0.149	0.522	0.175	0.328	0.163
PE(34:1)	0.168	0.111	0.189	0.0646	0.138	0.113
PE(34:0)	0	0	0	0	0	0
PE(35:2)	0.000117	9.31e-05	0.00035	0.000196	0.00017	6.66e-05
PE(35:1)	0.000289	0.000197	0.00035	0.000431	0.000216	0.000157
PE(35:0)	7.07e-05	6.64e-05	0.00012	8.14e-05	3.42e-05	3.33e-05
PE(36:3)	0	0	0	0	0.000214	0.000247
PE(36:2)	0.0335	0.0134	0.0507	0.0123	0.026	0.00983
PE(36:1)	0.00326	0.00136	0.00504	0.00304	0.00289	0.00184
PE(36:0)	0.000127	7.9e-05	0.000231	0.000326	0.000101	6.36e-05
PE(37:2)	0	0	0	0	0	0
PE(37:1)	0	0	0	0	0	0
PE(37:0)	0	0	2.54e-05	4e-05	0	0
PE(38:3)	0	0	0	0	0	0
PE(38:2)	0	0	0	0	2.16e-05	4.83e-05
PE(38:1)	0	0	0	0	0	0
PE(38:0)	9.35e-05	6.64e-05	0.000123	0.000128	0.000122	8.95e-05
total PE	0.782	0.377	1.01	0.379	0.712	0.425
PI(26:0)	0.00517	0.00359	0.00284	0.00244	0.00577	0.00446
PI(28:0)	0.00757	0.00505	0.00608	0.00455	0.00916	0.00596
PI(30:2)	0.000782	0.000422	0.000454	0.000425	0.00085	0.000573
PI(30:1)	0.00857	0.00664	0.00579	0.00394	0.01	0.00732
PI(30:0)	0.00214	0.0011	0.00233	0.00235	0.00321	0.00173
PI(31:2)	3.55e-05	3.53e-05	1.64e-05	2.28e-05	4.11e-05	3.78e-05
PI(31:1)	0.000402	0.000291	0.000147	0.000124	0.000382	0.000192
PI(31:0)	0	0	0	0	1.28e-05	2.85e-05
PI(32:2)	0.034	0.0143	0.0227	0.00944	0.0335	0.00995
PI(32:1)	0.107	0.0593	0.0767	0.0435	0.112	0.0535
PI(32:0)	0.00137	0.00133	0.000832	0.000729	0.000926	0.000583
PI(33:2)	0.000161	0.000183	0.000194	0.000112	0.000154	0.000143
PI(33:1)	0.00161	0.000325	0.000893	0.000622	0.00147	0.000201
PI(33:0)	0	0	0	0	0	0
PI(34:3)	0	0	0	0	2.04e-05	2.94e-05
PI(34:2)	0.123	0.0469	0.122	0.0461	0.119	0.0265
PI(34:1)	0.449	0.199	0.474	0.176	0.443	0.139
PI(35:2)	3.13e-05	2.96e-05	0.000122	0.000192	4.62e-05	5.32e-05
PI(35:1)	0.000461	8.37e-05	0.000531	0.000331	0.00059	0.000261
PI(35:0)	0	0	0	0	3.83e-05	8.56e-05
PI(36:3)	1.97e-05	2.78e-05	1.83e-05	4.08e-05	2.29e-05	5.12e-05
PI(36:2)	0.0245	0.0102	0.0394	0.0103	0.0203	0.00665
PI(36:1)	0.218	0.0801	0.275	0.0979	0.221	0.0567
PI(38:2)	0.000192	0.000181	0.000178	0.000228	0	0
PI(38:1)	0.00232	0.00261	0.000751	0.000873	0.00178	0.00207
PI(38:0)	0.00283	0.00404	0.00281	0.00444	0.00385	0.00434
total PI	0.989	0.425	1.03	0.401	0.986	0.304
PS(30:2)	1.16e-05	2.59e-05	0	0	0	0
PS(30:1)	0.000204	0.000269	0.000129	0.000105	0.000427	0.000571
PS(30:0)	0	0	0	0	1.28e-05	2.85e-05
PS(32:2)	0.00254	0.00218	0.00395	0.00213	0.00338	0.00306
PS(32:1)	0.00821	0.00827	0.0141	0.009	0.0108	0.0132
PS(32:0)	1.57e-05	3.5e-05	2.39e-05	5.35e-05	2.61e-05	5.85e-05
PS(33:2)	0	0	0	0	0	0
PS(33:1)	6.85e-05	7.37e-05	0.000129	8.61e-05	0	0
PS(33:0)	0	0	0	0	0	0
PS(34:3)	0	0	0	0	0	0
PS(34:2)	0.0176	0.0137	0.048	0.0135	0.0123	0.0132
PS(34:1)	0.0363	0.0343	0.103	0.0369	0.0228	0.0362
PS(34:0)	0	0	0	0	0	0
PS(35:2)	0	0	0	0	0	0
PS(35:1)	0	0	0	0	0	0
PS(35:0)	0	0	0	0	0	0
PS(36:3)	0	0	0	0	0	0
PS(36:2)	0	0	0	0	0.000179	0.0004
PS(36:1)	0.000142	0.000202	0.000575	0.000227	0.000125	0.000142
PS(36:0)	0	0	0	0	0	0
PS(38:3)	0	0	0	0	0	0
PS(38:2)	0	0	0	0	0	0
PS(38:1)	0	0	0	0	0	0
total PS	0.0651	0.0582	0.17	0.0609	0.0501	0.0663
PA(32:2)	0.0349	0.0113	0.0194	0.00952	0.0373	0.00447
PA(32:1)	0.033	0.0183	0.0151	0.0102	0.0322	0.0168
PA(32:0)	0	0	0	0	0.000183	0.00041
PA(34:3)	1.57e-05	3.5e-05	0	0	7.62e-05	5.47e-05
PA(34:2)	0.095	0.0275	0.0577	0.0207	0.0901	0.00777
PA(34:1)	0.0948	0.0502	0.0702	0.0308	0.0808	0.0441
PA(36:3)	0	0	0	0	0	0
PA(36:2)	0.00747	0.00236	0.00437	0.00151	0.00663	0.000725
PA(36:1)	0.00189	0.000658	0.00102	0.00105	0.00144	0.000349
total PA	0.267	0.104	0.168	0.072	0.249	0.0693
PG(30:1)	0.000529	0.000417	0.00114	0.000598	0.000383	0.000328
PG(30:0)	0.000225	0.0002	0.000456	0.000321	0.000258	0.00017
PG(32:2)	0.00291	0.0012	0.00514	0.00195	0.0024	0.00125
PG(32:1)	0.00372	0.00156	0.00714	0.00253	0.00384	0.0025
PG(32:0)	0.000655	0.000144	0.00209	0.00061	0.000697	0.000452
PG(34:3)	2.52e-05	3.84e-05	0	0	0	0
PG(34:2)	0.00378	0.00157	0.00802	0.00176	0.00301	0.00185
PG(34:1)	0.00661	0.00337	0.0125	0.00245	0.00554	0.00356
PG(34:0)	3.91e-05	3.66e-05	0.000253	0.000451	7.74e-05	0.000106
PG(36:3)	0	0	0	0	0	0
PG(36:2)	0.000188	0.000102	0.000882	0.000339	0.000208	0.00016
PG(36:1)	0.000543	0.000284	0.000818	0.000266	0.000293	0.000137
total PG	0.0192	0.00847	0.0384	0.0102	0.0167	0.009
total phospholipids	4.36	1.74	4.57	1.53	4.12	1.44
IPC(44:0;2)	0.00283	0.00227	0.00148	0.00133	0.00423	0.0043
IPC(44:0;3)	0.0385	0.0212	0.0214	0.0118	0.0383	0.0167
IPC(46:0;2)	0.00169	0.00117	0.000689	0.000432	0.00179	0.000702
IPC(46:0;3)	0.0169	0.00707	0.0114	0.00439	0.0137	0.00102
total IPC	0.0599	0.0309	0.0349	0.0164	0.0581	0.0214
MIPC(44:0;2)	0.000674	0.000651	0.00132	0.00123	0.00151	0.00172
MIPC(44:0;3)	0.00514	0.00322	0.0103	0.00637	0.00817	0.00786
MIPC(46:0;2)	0.000505	0.000352	0.000941	0.00068	0.000753	0.00072
MIPC(46:0;3)	0.00497	0.0024	0.0105	0.00397	0.00614	0.00315
total MIPC	0.0113	0.00646	0.0231	0.0116	0.0166	0.0134
M(IP)2C(44:0;2)	6.11e-05	6.28e-05	5.3e-05	4.98e-05	0.000187	0.000222
M(IP)2C(44:0;3)	0.000255	0.000243	0.000209	0.000171	0.000366	0.000494
M(IP)2C(46:0;2)	4.65e-05	4.98e-05	2.11e-05	2.05e-05	0.000101	0.000108
M(IP)2C(46:0;3)	8.73e-05	6.61e-05	7.89e-05	6.55e-05	0.000198	0.000227
total M(IP)2C	0.00045	0.000413	0.000362	0.000272	0.000851	0.00104
ergosterol ester(16:1)	1.06	0.34	1.18	0.247	0.699	0.0807
ergosterol ester(16:0)	0.0419	0.0122	0.0405	0.00806	0.0274	0.00503
ergosterol ester(18:3)	2.37e-05	5.29e-05	3.4e-05	7.6e-05	3.52e-05	7.88e-05
ergosterol ester(18:2)	0.000826	0.00056	0.001	0.000516	0.0003	0.000303
ergosterol ester(18:1)	0.343	0.124	0.523	0.149	0.225	0.0579
total ergosterol esters	1.45	0.45	1.74	0.348	0.952	0.0913
1900-01-01 04:01:00	0.00984	0.00392	0.00798	0.00549	0.008	0.00599
1900-01-01 06:02:00	0.0116	0.00557	0.00876	0.00394	0.00826	0.00412
1900-01-01 06:01:00	0.0164	0.00934	0.0117	0.0102	0.0126	0.0112
1900-01-01 08:02:00	0.558	0.146	0.415	0.0894	0.375	0.0427
1900-01-01 08:01:00	0.163	0.0642	0.0975	0.0448	0.109	0.0431
1900-01-01 10:03:00	0.000381	0.000246	0.000395	0.000499	0.000142	6.12e-05
1900-01-01 10:02:00	0.71	0.215	0.564	0.116	0.449	0.0376
1900-01-01 10:01:00	0.0376	0.0109	0.0288	0.0126	0.0241	0.00748
1900-01-01 12:02:00	0.268	0.148	0.327	0.169	0.185	0.0996
1900-01-01 12:01:00	0.000153	0.000217	0.000424	0.000948	0.000782	0.000885
total DAG 16:1	1.78	0.523	1.46	0.438	1.17	0.185
1900-01-01 04:01:00	0	0	1.01e-05	2.25e-05	3.59e-05	8.04e-05
1900-01-01 06:02:00	0	0	4.99e-05	7.05e-05	1.74e-05	3.89e-05
1900-01-01 06:01:00	0.00515	0.00272	0.00331	0.00166	0.00389	0.00367
1900-01-01 08:02:00	3.64e-05	8.13e-05	1.96e-05	2.85e-05	7.81e-05	0.000125
1900-01-01 08:01:00	0.128	0.0461	0.0764	0.0332	0.0936	0.0341
1900-01-01 10:03:00	2.8e-05	4.15e-05	0	0	0	0
1900-01-01 10:02:00	0.00028	0.000267	0.000202	0.000261	0.00021	0.000227
1900-01-01 10:01:00	0.303	0.0909	0.27	0.0865	0.194	0.0525
1900-01-01 12:02:00	0	0	1.13e-05	2.54e-05	0	0
1900-01-01 12:01:00	0.0181	0.00902	0.0167	0.0103	0.0144	0.00959
total DAG 16:0	0.455	0.146	0.366	0.131	0.306	0.0992
1900-01-01 04:01:00	0.000227	0.000182	0.000259	0.000369	0.000133	0.000297
1900-01-01 06:02:00	6.32e-05	8.97e-05	3.84e-07	8.59e-07	5.31e-05	7.41e-05
1900-01-01 06:01:00	0.000619	0.000401	0.00057	0.000129	0.000889	0.000657
1900-01-01 08:02:00	0.000835	0.000662	0.00102	0.000358	0.000726	0.000631
1900-01-01 08:01:00	0.0126	0.00525	0.0158	0.00658	0.00956	0.00806
1900-01-01 10:03:00	3.21e-05	7.18e-05	5.6e-05	6.58e-05	5.39e-05	0.000121
1900-01-01 10:02:00	0.254	0.0955	0.208	0.038	0.179	0.0553
1900-01-01 10:01:00	0.159	0.056	0.148	0.0328	0.109	0.0421
1900-01-01 12:02:00	0.0497	0.028	0.0709	0.0134	0.0319	0.0112
1900-01-01 12:01:00	0.0515	0.0179	0.0601	0.0123	0.0339	0.00776
total DAG 18:1	0.529	0.182	0.505	0.0926	0.366	0.104
1900-01-01 04:01:00	3.61e-05	8.06e-05	5.1e-05	8.6e-05	2.52e-05	5.63e-05
1900-01-01 06:02:00	9.49e-06	2.12e-05	1.25e-05	2.79e-05	0	0
1900-01-01 06:01:00	0	0	0	0	2.34e-05	5.24e-05
1900-01-01 08:02:00	0.000214	0.000361	0	0	0.000204	0.000292
1900-01-01 08:01:00	5.63e-05	6.92e-05	0.000181	0.000115	3.83e-05	5.48e-05
1900-01-01 10:03:00	0	0	0	0	0	0
1900-01-01 10:02:00	0	0	0	0	2.23e-05	5e-05
1900-01-01 10:01:00	0.0154	0.00474	0.0115	0.00366	0.0117	0.0055
1900-01-01 12:02:00	4.44e-05	9.93e-05	2.27e-05	5.07e-05	9.87e-06	2.21e-05
1900-01-01 12:01:00	0.0346	0.00761	0.0437	0.00909	0.0223	0.00635
1900-01-01 12:01:00	0.00143	0.00263	0.000968	0.000553	0.00337	0.00444
total DAG 18:0	0.0518	0.0136	0.0564	0.0126	0.0377	0.0158
1900-01-01 20:02:00	0.0137	0.00464	0.0291	0.00518	0.0144	0.00403
1900-01-01 22:03:00	0.0045	0.00148	0.00797	0.00147	0.005	0.0014
1900-01-01 22:02:00	0.00987	0.00345	0.0217	0.00416	0.0109	0.00348
1900-01-02 00:03:00	0.0678	0.0289	0.0972	0.0161	0.0712	0.0388
1900-01-02 00:02:00	0.0312	0.0103	0.0664	0.0141	0.0322	0.0139
1900-01-02 02:04:00	0.000229	9.06e-05	0.000644	0.000156	0.000284	0.000154
1900-01-02 02:03:00	0.106	0.0534	0.23	0.0539	0.103	0.0572
1900-01-02 02:02:00	0.0389	0.0154	0.098	0.0274	0.0404	0.0222
1900-01-02 04:03:00	0.0274	0.0155	0.0682	0.0202	0.0253	0.0141
1900-01-02 04:02:00	0.0137	0.00673	0.036	0.0119	0.0123	0.00685
total TAG 16:1	0.362	0.147	0.755	0.149	0.368	0.172
1900-01-01 20:01:00	0.00609	0.0024	0.0135	0.00211	0.00669	0.00247
1900-01-01 22:02:00	0.00117	0.000384	0.0027	0.000322	0.00124	0.000454
1900-01-01 22:01:00	0.00317	0.00119	0.00754	0.00119	0.00364	0.00127
1900-01-02 00:02:00	0.0158	0.00618	0.0274	0.00603	0.0154	0.00904
1900-01-02 00:01:00	0.00714	0.00238	0.0187	0.0041	0.00817	0.00348
1900-01-02 02:03:00	0.000181	0.000109	0.000451	0.000195	0.000172	0.000171
1900-01-02 02:02:00	0.027	0.0123	0.0687	0.0208	0.0286	0.015
1900-01-02 02:01:00	0.00641	0.00247	0.0227	0.00949	0.00717	0.00381
1900-01-02 04:02:00	0.00771	0.0037	0.0207	0.00704	0.00701	0.00381
1900-01-02 04:01:00	0.00271	0.00137	0.00904	0.00383	0.00293	0.00147
total TAG 16:0	0.0946	0.0348	0.231	0.0556	0.1	0.0442
1900-01-01 22:02:00	0.00137	0.000588	0.00359	0.00079	0.0012	0.000319
1900-01-02 00:03:00	0.000557	0.000185	0.00126	0.000208	0.000631	0.000253
1900-01-02 00:02:00	0.00168	0.000612	0.0055	0.00101	0.00186	0.000569
1900-01-02 02:03:00	0.0116	0.00612	0.0245	0.00719	0.0122	0.00696
1900-01-02 02:02:00	0.00745	0.00317	0.0214	0.00674	0.00729	0.00324
1900-01-02 04:04:00	8.52e-07	1.44e-06	7.32e-05	4.08e-05	8.32e-06	1.28e-05
1900-01-02 04:03:00	0.0127	0.00848	0.0344	0.0132	0.0125	0.00755
1900-01-02 04:02:00	0.00651	0.00324	0.0194	0.00806	0.00597	0.00264
1900-01-02 06:03:00	0.00185	0.0015	0.00816	0.00376	0.00158	0.00102
1900-01-02 06:02:00	0.00195	0.0013	0.00658	0.00283	0.00169	0.00098
total TAG 18:1	0.0519	0.0268	0.145	0.0478	0.0514	0.0248
1900-01-01 22:01:00	0.000603	0.000231	0.00162	0.000248	0.000564	0.000276
1900-01-02 00:02:00	5.92e-05	4.81e-05	0.000234	0.000123	9.36e-05	0.000113
1900-01-02 00:01:00	0.000266	6.71e-05	0.00103	0.000219	0.00027	0.000144
1900-01-02 02:02:00	0.00218	0.00111	0.00506	0.00176	0.00221	0.00161
1900-01-02 02:01:00	0.000939	0.000372	0.00315	0.000984	0.00112	0.000635
1900-01-02 04:03:00	2.25e-05	2.85e-05	5.17e-05	4e-05	1.2e-06	2.68e-06
1900-01-02 04:02:00	0.00372	0.00178	0.0129	0.00477	0.00442	0.00413
1900-01-02 04:01:00	0.00121	0.000573	0.00443	0.00218	0.00118	0.000906
1900-01-02 06:02:00	0.000881	0.000465	0.00386	0.00164	0.000957	0.000777
1900-01-02 06:01:00	0.000467	0.000339	0.0018	0.000819	0.000405	0.000417
total TAG 18:0	0.0116	0.00481	0.0381	0.0128	0.0127	0.00981
*normalized signal/mg dry weight
